# Supplementary material for: Time-of-Flight Secondary Ion Mass Spectrometry Coupled with Unsupervised Methods for Advanced Saffron Authenticity Screening
Source: Foods. 2024 Jun 27;13(13):2033. doi: 10.3390/foods13132033 (PMC11241374; doi:10.3390/foods13132033)
Supplement: Supplementary file 1 [file foods-13-02033-s001.zip]

Archive with 1 entries (1 files):
- foods-3027648-supplementary.pdf
